# Supplementary material for: How rankings disguise gender inequality: A comparative analysis of cross-country gender equality rankings based on adjusted wage gaps
Source: PLoS One. 2020 Nov 4;15(11):e0241107. doi: 10.1371/journal.pone.0241107 (PMC7641444; doi:10.1371/journal.pone.0241107)
Supplement: S1 File — (ZIP) [file pone.0241107.s001.zip]

Archive with 22 entries (18 files):
- GWG_rankings/
- GWG_rankings/data/
- GWG_rankings/data/data_rankings_2020.dta
- GWG_rankings/data/lfs_vars.dta
- GWG_rankings/dofiles/
- GWG_rankings/dofiles/0_organising_raw_data.do
- GWG_rankings/dofiles/1_labels.do
- GWG_rankings/dofiles/2_personal_vars.do
- GWG_rankings/dofiles/3_hh_variables.do
- GWG_rankings/dofiles/4a_main_sample.do
- GWG_rankings/dofiles/4b_tab_app.do
- GWG_rankings/dofiles/4_tab_app.do
- GWG_rankings/dofiles/5_GWG_measure.do
- GWG_rankings/dofiles/6a_graphs.do
- GWG_rankings/dofiles/6b_main_reg.do
- GWG_rankings/dofiles/7_wta_regs.do
- GWG_rankings/dofiles/borrowed code/
- GWG_rankings/dofiles/borrowed code/rifreg.ado
- GWG_rankings/dofiles/borrowed code/rifreg.hlp
- GWG_rankings/dofiles/borrowed code/stripplot.ado
- GWG_rankings/dofiles/borrowed code/stripplot.sthlp
- GWG_rankings/dofiles/paths.do
