# Supplementary material for: How rankings disguise gender inequality: A comparative analysis of cross-country gender equality rankings based on adjusted wage gaps
Source: PLoS One. 2020 Nov 4;15(11):e0241107. doi: 10.1371/journal.pone.0241107 (PMC7641444; doi:10.1371/journal.pone.0241107)
Supplement: S1 File — (ZIP) [file pone.0241107.s001.zip › GWG_rankings/dofiles/0_organising_raw_data.do]

*-----------------------------------------------*	
*		Creating the databases for GWG			*
*-----------------------------------------------*

capture do paths

cd "$srcdata"

* Transforming the excel files into dta
*-------------------------------------------

global cntrs  Austria Belgium Bulgaria Switzerland Cyprus Czechia Germany Denmark ///
			Estonia Greece Spain Finland France Croatia Hungary Ireland Iceland ///
			Italy Lithuania Luxembourg Latvia Malta Netherlands Norway Poland Portugal ///
			Romania Serbia Sweden Slovenia Slovakia UK
local i = 1
global dirs : dir "." dir "*"
	foreach d in $dirs{
		
		local cn: word `i' of $cntrs
		
		if "`d'" =="_metadata"	continue
		global dirs2 : dir "`d'" dir "*"
		
		foreach d2 in $dirs2{
			
			if !inlist("`d2'","2012","2013") continue
			
			local e1 = substr("`d2'",3,2)
			
			foreach ll in P R D H{			
				insheet using  "`d'\\`d2'\\UDB_c`d'`e1'`ll'.csv" , clear
				save "$tmpdata\\EUSILC_`ll'_`d2'_`cn'", replace
			}
		}
		local ++i
	}

	
cd "$tmpdata"

 
foreach ll in P R D H{
	forvalues year = 2012(1)2013{
		capture erase "silc_`ll'_`year'.dta"
		clear
		local files : dir "." files "*_`ll'_*`year'*"
		di `"`files'"'

		foreach f in `files' {
			append using `f'  , force
		}
		save "$tmpdata\\silc_`ll'_`year'" , replace
	}
}

cd "$dofiles"

*	Deriving and keeping relevant variables
*-------------------------------------------

** Personal variables 
use  "$tmpdata\silc_p_2012", clear
append using  "$tmpdata\silc_p_2013", gen(y2013)

quiet do "$dofiles\1_labels.do"
quiet do "$dofiles\2_personal_vars.do"

save "$tmpdata\silc_append.dta", replace


** Household variables
do "$dofiles\3_hh_variables.do"

** Merging 
use "$tmpdata\silc_append.dta", clear
 
merge m:1 id_h year_s country using "$tmpdata\silc_hh_vars.dta" , gen(m2)
keep if m2==3
drop m2


gen other_emp=0
replace other_emp=1 if status>4 & nr_emp>0
replace other_emp=1 if status<4 & nr_emp>1

gen kids_h=nr_kids>0

save "$tmpdata\silc_append.dta", replace

** Keeping our preferred sample

do "$dofiles\4a_main_sample"

save "$data\\silc_2012_for_analysis", replace
