# Supplementary material for: How rankings disguise gender inequality: A comparative analysis of cross-country gender equality rankings based on adjusted wage gaps
Source: PLoS One. 2020 Nov 4;15(11):e0241107. doi: 10.1371/journal.pone.0241107 (PMC7641444; doi:10.1371/journal.pone.0241107)
Supplement: S1 File — (ZIP) [file pone.0241107.s001.zip › GWG_rankings/dofiles/1_labels.do]

label var pb010 " year of the survey"
label var pb020 " country"
label var pb030 " personal id "
label var pb040 " personal cross-sectional weight "
label var pb100 " month of the personal interview "
label var pb110 " year of the personal interview"
label var pb120 " minutes to complete the personal questionnaire"
label var pb130 " month of birth"
label var pb140 " year of birth "
label var pb150 " sex"
label var pb160 " father id "
label var pb170 " mother id"
label var pb180 " spouse/partner id "
label var pb190 " marital status"
label var pb200 " consensual union"
label var pb210 " country of birth"
label var pb220a " citizenship 1 "
label var pe010 " current education activity "
label var pe020 " isced level currently attended "
label var pe030 " year when highest level of education was attained"
label var pe040 " highest isced level attained "
label var ph010 " general health"
label var ph020 " suffer from any a chronic (long-standing) illness or condition"
label var ph030 " limitation in activities because of health problems "
label var ph040 " unmet need for medical examination or treatment"
label var ph050 " main reason for unmet need for medical examination or treatment"
label var ph060 " unmet need for dental examination or treatment"
label var ph070 " main reason for unmet need for dental examination or treatment"
label var pl015 " person has ever worked"
label var pl020 " actively looking for a job "
label var pl025 " available for work "

 
label var pl031 " self-defined current economic status "

label var pl035 " worked at least 1 hour during the previous week "
label var pl040 " status in employment "
label var pl051 " occupation (isco-08 (com))"			// since 2011
label var pl060 " number of hours usually worked per week in main job"


label var pl073 " number of months spent at full-time work as employee"
label var pl074 " number of months spent at part-time work as employee"
label var pl075 " number of months spent at full-time work as self-employed (including family worker)"
label var pl076 " number of months spent at part-time work as self-employed (including family worker)"
label var pl080 " number of months spent in unemployment"
label var pl085 " number of months spent in retirement or early retirement"
label var pl086 " number of months spent as disabled or/and unfit to work "
label var pl087 " number of months spent studying"
label var pl088 " number of months spent in compulsory military service"
label var pl089 " number of months spent fulfilling domestic tasks and care responsibilities"
label var pl090 " number of months spent in other inactivity"

label var pl100 " total number of hours usually worked in second, third"

label var pl111 " nace rev 2"					// since 2009

label var pl120 " reason for working less than 30 hours"
label var pl130 " number of persons working at the local unit "
label var pl140 " type of contract"
label var pl150 " managerial position "
label var pl160 " change of job since last year "
label var pl170 " reason for change"
label var pl180 " most recent change in the individual’s activity status "
label var pl190 " when began first regular job "
label var pl200 " number of years spent in paid work "


label var py010g " employee cash or near cash income"
label var py010n " employee cash or near cash income"
label var py020g " non-cash employee income "
label var py020n " non-cash employee income "

label var py035g " contributions to individual private pension plans "
label var py035n " contributions to individual private pension plans "
label var py050g " cash benefits or losses from self-employment "
label var py050n " cash benefits or losses from self-employment "
label var py080g " pension from individual private plans "
label var py080n " pension from individual private plans "
label var py090g " unemployment benefits"
label var py090n " unemployment benefits"
label var py100g " old-age benefits "
label var py100n " old-age benefits "
label var py110g " survivor’ benefits"
label var py110n " survivor’ benefits"
label var py120g " sickness benefits"
label var py120n " sickness benefits"
label var py130g " disability benefits "
label var py130n " disability benefits "
label var py140g " education-related allowances "
label var py140n " education-related allowances "
label var py200g " gross monthly earnings for employees"
