# Supplementary material for: How rankings disguise gender inequality: A comparative analysis of cross-country gender equality rankings based on adjusted wage gaps
Source: PLoS One. 2020 Nov 4;15(11):e0241107. doi: 10.1371/journal.pone.0241107 (PMC7641444; doi:10.1371/journal.pone.0241107)
Supplement: S1 File — (ZIP) [file pone.0241107.s001.zip › GWG_rankings/dofiles/2_personal_vars.do]

*---------------------------------------------------*
*		Variables for computing GWG					*
*---------------------------------------------------*


*	 Database identifiers
*-----------------------------
gen year_s=pb010
gen country=pb020
gen weight=pb040

rename pb030 id_p
tostring id_p, g(aux)
gen id_h=substr(aux,1,length(aux)-2)
destring id_h, replace

replace country = "GR" if country =="EL"

*		Personal characteristics
*----------------------------------------
gen age=pb110-pb140
replace age = pb110-pb140-1 if pb130>pb100 
replace age = age-1	 if country!="UK"		// reference period is last year in countries other than UK
	
gen age_w = floor((age-16)/5)  +1 
gen agesq=age^2


recode pb150 (1= 0 "Men" ) (2 = 1 "Women") if !mi(pb150) , gen(sex)
gen sex2=sex==0


gen educ=pe040
label def educ 0 "pre-primary" 1 "primary" 2 "lower secondary" 3 "upper secondary" 4 "post-secondary non tertiary" 5 "first stage of tertiary" 6 "second stage of tertiary"
label values educ educ

gen heduc=educ==5 if educ!=.
gen meduc=(educ==3 | educ==4) if educ!=.
recode educ (0/2=1) (3/4=2) (5=3), g(educ_w)


clonevar marstat=pb190 
label def marstat 1 "single" 2 "married" 3 "sparated" 4 "widoved" 5 "divorced"
label values marstat marstat

gen marr=marstat==2 if !mi(marstat)


gen benefit=0
replace benefit=1 if (py080g!=. &  py080g>0) | (py080n!=. &  py080n>0) | ///
					(py100g!=. &  py100g>0) | (py100n!=. &  py100n>0) | ///
					(py110g!=. &  py110g>0) | (py110n!=. &  py110n>0) | ///
					(py130g!=. &  py130g>0) | (py130n!=. &  py130n>0)
					
egen benefit_hh = max(benefit), by(id_h country year_s)


** Labor market characteristics
*-----------------------------------

gen status=pl031			// since 2009
label def status 1 "FT employee" 2 "PT employee" 3 "FT self-employed" 4 "PT self-employed" 5 "Unemployed" 6 "Student" 7 "Retired" 8 "Disabled" 9 "Military service" 10 "Care" 11 "Other"
label values status status 

gen act=(status<=5) if status!=.


gen lms=pl040
label def lms 1 "self-employed with employees" 2 "self-employed without employees" 3 "employee" 4 "family worker"
label values lms lms

gen employee=lms==3 if !mi(lms)

** Working hours
*-----------------------------------
gen hours_main=pl060
gen hours_add=pl100
gen hours_total=pl060+pl100
replace hours_total=hours_main if mi(hours_add)

gen months_ft_work= pl073

* YEARLY income in euro
*-----------------------------------

gen gross_wage_y=py010g			// from all jobs
		
gen wage_m=gross_wage_y/12
gen wage_h=(gross_wage_y)/(52*hours_total) 

gen lwage=log(wage_m)
gen lwage_h=log(wage_h)


* Firm characteristics
*-----------------------------------

* Size
recode pl130 (1/10=1) (10/12=2) (13=3) (14=1) (15=.), g(firm_size)
label def firm_size 1 "up to 10" 2 "11-49" 3 "50 and more" 
label values firm_size firm_size

tab firm_size, gen(fss)
ren (fss1-fss3) (micro small medium_large)


* NACE codes (2-digit)
gen sector=pl111			// available since 2009

gen agr		= sector=="a" 
gen ind	 	= sector=="b - e" 
gen con		= sector=="f" 
gen mser	= inlist(sector,"g","h" ,"i" ,"j" ,"k","l - n")
gen nmser 	= inlist(sector,"o" ,"p","q")

foreach var in agr ind con mser nmser {
replace `var'=. if mi(sector) |   sector=="r - u"
}

gen ind_w = .
local ni = 1
foreach ii in agr ind con mser nmser{	
replace ind_w=`ni++' if `ii'==1
}

*ISCO codes 2 digit
gen occupa=pl051			// available since 2011
gen occ 	= floor(occupa/10)			// 1 digit codes
gen isco1_3 = inrange(occ,1,3) if !mi(occ)
gen isco4_6 = inrange(occ,4,6) if !mi(occ)
gen isco7_9 = inrange(occ,7,9) if !mi(occ)

recode occ (1/3=1) (4/6=2) (7/9=3) 


gen temporary=pl140==2 if !mi(pl140)
gen overall_tenure=pl200


* Since for most countries the reference period is the previous year,
* we modify the date. 

gen year_inc =year
replace year_inc = year_inc - 1 if country!="UK"


*	Variables that we want to keep 
*----------------------------------------

keep 	year_s year_inc	country weight ///									
		age agesq age_w sex sex2  marr heduc meduc educ_w benefit benefit_hh	///
		employee status act months_ft_work ///
		hours_main hours_add hours_total temporary overall_tenure ///
		gross_wage_y wage_m wage_h lwage lwage_h ///
		occupa  isco1_3 isco4_6 isco7_9 occ ///
		sector ind_w agr ind con mser nmser ///
		firm_size micro small medium_large ///
		id_h id_p year_s year_inc
		
