# Supplementary material for: How rankings disguise gender inequality: A comparative analysis of cross-country gender equality rankings based on adjusted wage gaps
Source: PLoS One. 2020 Nov 4;15(11):e0241107. doi: 10.1371/journal.pone.0241107 (PMC7641444; doi:10.1371/journal.pone.0241107)
Supplement: S1 File — (ZIP) [file pone.0241107.s001.zip › GWG_rankings/dofiles/3_hh_variables.do]

clear
gen silc_hh_vars=1
save "$tmpdata\\silc_hh_vars", replace
foreach  year in 2012 2013 {

use "$tmpdata\\silc_r_`year'", clear

gen year_s=rb010
gen country=rb020
replace country="GR" if country=="EL"

rename rb030 id_p
tostring id_p, g(aux)
gen id_h=substr(aux,1,length(aux)-2)
destring id_h, replace

gen age=year-rb080 
replace age = age -1 if country!="UK"
gen kid=age< 6

gen E=rb210==1

bys id_h country year: egen nr_emp=sum(E)
bys id_h country year: egen nr_kids=sum(kid)

collapse (first)  nr_emp nr_kids year , by(id_h country)

tempfile hh_1
save `hh_1' , replace

use "$tmpdata\\silc_d_`year'", clear
capture drop country
gen year_s=db010
gen country=db020
rename db030 id_h
replace country="GR" if country=="EL"
gen urban_lev=db100
gen region=db040
drop if year ==.

keep id_h year country urban_lev region

duplicates drop id_h  year country , force			
	// apparently there was a change in PSU in 2007
	// some countries duplicated all observations varying only PSU. Since we are not 
	// using PSU (nor the year 2007) in our analysis, I feel comfortable dropping 
	// this repeated observations.
	

merge 1:1 year country id_h using `hh_1'


append using "$tmpdata\\silc_hh_vars"
save "$tmpdata\\silc_hh_vars", replace

}

use "$tmpdata\\silc_hh_vars", replace
drop silc_hh_vars

capture tab urban_lev, g(d_urban)
capture drop d_urban1

replace urban_lev=1 if inlist(country,"NL","SI")


* Adjusting for differences between year_inc and year_s
gen year_inc=year_s-1 
replace year_inc = year_s if country=="UK"

drop if missing(id_h)
save, replace
