# Supplementary material for: How rankings disguise gender inequality: A comparative analysis of cross-country gender equality rankings based on adjusted wage gaps
Source: PLoS One. 2020 Nov 4;15(11):e0241107. doi: 10.1371/journal.pone.0241107 (PMC7641444; doi:10.1371/journal.pone.0241107)
Supplement: S1 File — (ZIP) [file pone.0241107.s001.zip › GWG_rankings/dofiles/4a_main_sample.do]

*---------------------------------------*
*		Preparing the variables			*
*---------------------------------------*


***dropping countries
drop if inlist(country,"CH","HR","IS", "NO","RS")       // Not part of the EU at the time
drop if inlist(country,"LU", "MT","CY")					// Small sample sizes
drop if country=="IE"									// Moving reference window

*** Keeping correct year in the sample
keep if year_inc==2012


*** Finding our sample 
*--------------------------------------------------

bys country: gen all_obs = _N if _n==1

gen right_age   = inrange(age,19,65)

replace employee= 0 if mi(employee) | !right_age 

gen one_job     = hours_main==hours_total & employee == 1 

gen ft_fy   	= one_job & months_ft_work==12

gen any_wage 	= ft_fy & wage_m!=0 & !mi(wage_m)

gen any_miss = missing(age, educ, marr, urban_lev, agr, con, mser, micro, small, occupa)

gen samples_gwg   =  any_wage &  !any_miss 				
label var samples_gwg "Sample for computing GWG estimates"

gen disc_obs =  !inrange(age,18,65)
replace disc_obs  = 1 if missing(age, educ, marr,urban_lev)
replace disc_obs  = 1  if any_wage & any_miss
replace disc_obs  = 1  if ft_fy & (wage_m ==0 | mi(wage_m))

label var disc_obs "Out of sample observations - (discard)"

* Just to be sure that they dont mess the heckman estimation
replace lwage_h = . if ft_fy!=1
replace  wage_h = . if ft_fy!=1
