# Supplementary material for: How rankings disguise gender inequality: A comparative analysis of cross-country gender equality rankings based on adjusted wage gaps
Source: PLoS One. 2020 Nov 4;15(11):e0241107. doi: 10.1371/journal.pone.0241107 (PMC7641444; doi:10.1371/journal.pone.0241107)
Supplement: S1 File — (ZIP) [file pone.0241107.s001.zip › GWG_rankings/dofiles/4_tab_app.do]

*-----------------------------------*
*			Table appendix			*
*-----------------------------------*

capture do paths
 
use "$data\\silc_2012_for_analysis" , replace

	
***  Making a nice table
preserve 
collapse all_obs right_age employee one_job ft_fy2 any_wage full_s1 
tempfile part2
save `part2', replace
restore 
collapse (first) all_obs (mean) right_age employee one_job ft_fy2 any_wage full_s1 , by(country)

append using `part2'

replace country = "Average" if country ==""
list , sep(23)


file open tabs1 using "$logs\tab_app.tex" , replace write

quiet {

file write tabs1 "\begin{tabular}{c | *{7}{c}}  "_n

file write tabs1 "\hline \hline "_n
file write tabs1 "Country & N & \% age 19-65 & \% employed & \% one job" 
file write tabs1 "\% FTFY & \% any wage & \% All x \\" _n 


forvalues i = 1 /24{
	foreach var of varlist _all{
		if "`var'" == "country" local txt =  `var'[`i']
		if "`var'" == "all_obs" local txt : display %9.0f `var'[`i']
		if !inlist("`var'","country", "all_obs")  local txt : display %9.2f `var'[`i']

		file write tabs1 "`txt'" "&"
	}
	if inlist(`i',23,24) file write tabs1 "\\ \hline" _n
	if !inlist(`i',23,24) file write tabs1 "\\" _n
}

file write tabs1 "\end{tabular}"_n

}
file close tabs1


*** The same but for excel


estpost tabstat all_obs2 right_age employee one_job ft_fy2 any_wage full_s1, by(country) statistics(mean)    

mat tab1_app = e(all_obs2)', e(right_age)', e(employee)', e(one_job)', e(ft_fy2)', e(any_wage)', e(full_s1)'

putexcel set tab1_app, replace 
putexcel a1 = matrix(tab1_app) , names nformat(#.#0)
putexcel close
exit
