# Supplementary material for: How rankings disguise gender inequality: A comparative analysis of cross-country gender equality rankings based on adjusted wage gaps
Source: PLoS One. 2020 Nov 4;15(11):e0241107. doi: 10.1371/journal.pone.0241107 (PMC7641444; doi:10.1371/journal.pone.0241107)
Supplement: S1 File — (ZIP) [file pone.0241107.s001.zip › GWG_rankings/dofiles/5_GWG_measure.do]

*-------------------------------------------------------*
*		Compute measures of GWG for all countries		*
*-------------------------------------------------------*

capture do paths
 
local countries "AT BE BG CZ DE DK EE ES  FI  FR GR HU IT LT LV NL PL PT RO SE SI SK UK"

foreach c in `countries' {

use "$data\\silc_2012_for_analysis" if  country == "`c'" , clear

*** Completing the data and minor corrections
capture drop _supp _match

egen groups1 = group(ft_fy sex)

*** Do we have a sample 
count if samples_gwg ==1
if r(N)==0 continue


drop if disc_obs==1


*** Estimation part

if !inlist("`c'","NL","SI" ) {
local basic 	"age agesq heduc meduc marr d_urban*"
local basicN	"age_w educ_w marr urban_lev"
}

if inlist("`c'","NL","SI") {
local basic 	"age agesq heduc meduc marr"
local basicN	"age_w educ_w marr"
}

** Specifications for most procedures
local ind		"`basic' agr con mser nmser"
local ind2		"`basic' agr con mser nmser micro small"
local occ		"`basic' isco1_3 isco4_6 "
local indocc	"`ind' isco1_3 isco4_6"
local ind2occ	"`indocc' micro small" 
local bas2		"`basic' micro small" 


** Specifications for Nopo
local indN		"`basicN' ind_w"
local ind2N		"`basicN' ind_w micro small"
local occN		"`basicN' occ"
local indoccN	"`indN' occ"
local ind2occN	"`indoccN' micro small" 
local bas2N		"`basicN' micro small" 


local specif	 "basic ind ind2 occ indocc ind2occ bas2 raw"

local weights	"[aw=weight]"

local heckvars	"kids_h benefit_h other_emp `basic'"
local heckman_s "model1(heckman, twostep select(ft_fy = `heckvars')) model2(heckman, twostep select(ft_fy = `heckvars'))"

local methods 	blin hblin csblin hcsblin oaxa hoaxa csoaxa hcsoaxa ///
				sloc hsloc cssloc hcssloc cott hcott cscott hcscott	 ///
				reim hreim csreim hcsreim fort csfort neum csneum  ///
				jmp25_cott jmp50_cott jmp75_cott jmpm_cott ///
				jmp25_oaxa jmp50_oaxa jmp75_oaxa jmpm_oaxa ///
				jmp25_blin jmp50_blin jmp75_blin jmpm_blin ///
				jmp25_fort jmp50_fort jmp75_fort jmpm_fort ///
				jmp25_neum jmp50_neum jmp75_neum jmpm_neum ///
				rif25_blin rif50_blin rif75_blin ///
				rif25_oaxa rif50_oaxa rif75_oaxa ///
				rif25_sloc rif50_sloc rif75_sloc ///
				rif25_cott rif50_cott rif75_cott ///
				rif25_reim rif50_reim rif75_reim ///
				rif25_fort rif50_fort rif75_fort ///
				rif25_neum rif50_neum rif75_neum ///
				dflm dfl25 dfl50 dfl75 dflmcs nopo 

local nmethods : word count `methods'
local nspecif:	word count `specif'

matrix totals`c'`y' = J(`nmethods',`nspecif',.)
matrix colnames totals`c'`y' 	=	`specif'
matrix rownames totals`c'`y'	=	`methods'

matrix errors`c'`y' = J(`nmethods',`nspecif',.)
matrix colnames errors`c'`y' 	=	`specif'
matrix rownames errors`c'`y'	=	`methods'

local icol = 0


save "$data\\data_aux_LV", replace
							
foreach group in basic ind ind2 occ indocc ind2occ bas2{

use "$data\\data_aux_LV", replace

local icol =`icol'+1

local irow = 1

*Oaxaca Blinder

mean sex if samples_gwg
matrix m = e(b)
local avg = m[1,1]
local avg2=	1- m[1,1]


capture drop csupp
egen csupp = mean(sex), by(``group'N' samples_gwg)


capture drop h_csupp
forvalues hcs = 1/4{
capture drop g`hcs'
egen g`hcs' = max(groups1==`hcs') , by(``group'N')
}
gen h_csupp = g1*g2*g3*g4


mean sex if samples_gwg & !inlist(csupp,0,1)
matrix m = e(b)
local avg_cs = m[1,1]
local avg2_cs= 1- m[1,1]


local options "w(0) w(1) w(`avg') w(`avg2') w(.5) pooled omega"  

foreach cases in `options' {

	quiet oaxaca lwage_h ``group''  if samples_gwg `weights', by(sex) `cases' relax
	matrix b	=	e(b)
	matrix totals`c'`y'[`irow',`icol']= b[1,3] - b[1,4]
	lincom difference-explained 
	matrix errors`c'`y'[`irow',`icol']= r(se)

	if "`group'" == "basic" {   
		matrix totals`c'`y'[`irow', `nspecif'] = b[1,3] // RAW DIFFERENCE
		lincom difference
		matrix errors`c'`y'[`irow',`nspecif']= r(se)
	}

	local irow = `irow' +1

	matrix drop b

	if !inlist("`cases'", "pooled","omega"){
	quiet oaxaca lwage_h ``group'' , by(sex) `cases' `heckman_s' relax
	matrix b	=	e(b)
	matrix totals`c'`y'[`irow',`icol']= b[1,3] - b[1,4]
	quiet lincom difference-explained 
	matrix errors`c'`y'[`irow',`icol']= r(se)

	if "`group'" == "basic" {
		matrix totals`c'`y'[`irow', `nspecif'] = b[1,3]
		quiet lincom difference
		matrix errors`c'`y'[`irow',`nspecif']= r(se)
	}

	local irow = `irow' +1
	matrix drop b
	}
	
	** Common support 
	
	if "`cases'"=="w(`avg')" local cases ="w(`avg_cs')"
	if "`cases'"=="w(`avg2')" local cases = "w(`avg2_cs')"
	
	quiet oaxaca lwage_h ``group''  if samples_gwg & !inlist(csupp,0,1), by(sex) `cases' relax
	matrix b	=	e(b)
	matrix totals`c'`y'[`irow',`icol']= b[1,3] - b[1,4]
	quiet lincom difference-explained 
	matrix errors`c'`y'[`irow',`icol']= r(se)

	if "`group'" == "basic" {
		matrix totals`c'`y'[`irow', `nspecif'] = b[1,3]
		quiet lincom difference
		matrix errors`c'`y'[`irow',`nspecif']= r(se)
	}

	local irow = `irow' +1
	matrix drop b
	
	
	if !inlist("`cases'", "pooled","omega"){
	quiet oaxaca lwage_h ``group'' if h_csupp==1, by(sex) `cases' `heckman_s' relax
	matrix b	=	e(b)
	matrix totals`c'`y'[`irow',`icol']= b[1,3] - b[1,4]
	quiet lincom difference-explained 
	matrix errors`c'`y'[`irow',`icol']= r(se)

	if "`group'" == "basic" {
		matrix totals`c'`y'[`irow', `nspecif'] = b[1,3]
		quiet lincom difference
		matrix errors`c'`y'[`irow', `nspecif']= r(se)
	}

	local irow = `irow' +1
	matrix drop b
	}
	
}


*Juhn Murphy Pierce

foreach k in 0 1 {
capture estimates drop sex`k'
 reg lwage_h ``group'' `weights' if  sex==`k' & samples_gwg
estimates store sex`k'
}


forvalues cases=0/2 {

quiet  jmpierce sex0 sex1, reference(`cases') statistics(p25 p50 p75 mean)
matrix 	b	=	r(D)
matrix totals`c'`y'[`irow', `icol'] = b[1,1]-b[1,2]

forvalues iv = 1/4{
	matrix totals`c'`y'[`irow', `icol'] = b[`iv',1]-b[`iv',2]
	if "`group'" == "basic" {
		matrix totals`c'`y'[`irow',`nspecif'] = b[1,1]
	}
	local irow = `irow' +1
}
 

matrix drop b
}

*JMP fortin


quiet reg lwage_h ``group'' sex `weights' if samples_gwg
quiet  jmpierce sex0 sex1, reference(.) statistics(p25 p50 p75 mean)
matrix 	b	=	r(D)

forvalues iv = 1/4{
	matrix totals`c'`y'[`irow', `icol'] = b[`iv',1]-b[`iv',2]
	if "`group'" == "basic" {
		matrix totals`c'`y'[`irow', `nspecif'] = b[1,1]
	}
	local irow = `irow' +1
}
 
matrix drop b

*JMP Neumark

quiet reg lwage_h ``group'' `weights' if samples_gwg
quiet  jmpierce sex0 sex1, reference(.) statistics(p25 p50 p75 mean)
matrix 	b	=	r(D)

forvalues iv = 1/4{
	matrix totals`c'`y'[`irow', `icol'] = b[`iv',1]-b[`iv',2]
	if "`group'" == "basic" {
		matrix totals`c'`y'[`irow', `nspecif'] = b[1,1]
	}
	local irow = `irow' +1
}
 
matrix drop b

*-------------------------------------------------------------------------*

*Recentered influence functions

 mean sex if samples_gwg
matrix m = e(b)
local avg = m[1,1]
local avg2=	1- m[1,1]
local opt_w "w(0) w(1) w(`avg') w(`avg2') w(.5) pooled omega" 
local options "q(0.25) q(0.5) q(0.75) "

foreach cases in `opt_w' {
foreach i in `options'{

capture drop rif*
gen rif_1=.


rifreg lwage_h ``group''  `weights' if sex==0 & samples_gwg, `i'  re(rifm)
replace rif_1 = rifm if sex==0

rifreg lwage_h ``group'' `weights' if sex==1 & samples_gwg , `i' re(riff)
replace rif_1=riff if sex==1

oaxaca rif_1 ``group'' if samples_gwg , by(sex) `cases' relax
matrix b	=	e(b)
matrix totals`c'`y'[`irow',`icol']= b[1,3] - b[1,4]
lincom difference-explained
matrix errors`c'`y'[`irow',`icol']= r(se)
if "`group'" == "basic" {
matrix totals`c'`y'[`irow', `nspecif'] = b[1,3]
lincom difference
matrix errors`c'`y'[`irow', `nspecif' ]= r(se)
}
local irow = `irow' +1
}

matrix drop b
capture drop rif*
}
//
*---------------------------------------------------------------------------*

** DFL decompositions

probit sex2 ``group'' if samples_gwg
predict double phat`icol'
gen double wgt`icol' = (1-phat`icol')/phat`icol'

matrix dfl =J(5,3,-99)
_pctile lwage_h [aw=wgt`icol'*weight] if sex==0 & samples_gwg, nquantiles(4) 

matrix dfl [2,1]	=	r(r1)
matrix dfl [3,1]	=	r(r2)
matrix dfl [4,1]	=	r(r3)

_pctile lwage_h [aw=weight] if sex==0 & samples_gwg, nquantiles(4) 

matrix dfl [2,2]	=	r(r1)
matrix dfl [3,2]	=	r(r2)
matrix dfl [4,2]	=	r(r3)

_pctile lwage_h [aw=weight] if sex==1 & samples_gwg, nquantiles(4) 

matrix dfl [2,3]	=	r(r1)
matrix dfl [3,3]	=	r(r2)
matrix dfl [4,3]	=	r(r3)


sum lwage_h [aw=wgt`icol'*weight] if sex==0 & samples_gwg
matrix dfl [1,1]	=	r(mean)

sum lwage_h [aw=weight] if sex==0 & samples_gwg
matrix dfl [1,2]	=	r(mean)

sum lwage_h [aw=weight] if sex==1 & samples_gwg
matrix dfl [1,3]	=	r(mean)


** Common support
probit sex2 ``group'' if samples_gwg & !inlist(csupp,0,1)
predict double pcs`icol'
gen double wcs`icol' = (1-pcs`icol')/pcs`icol'

sum lwage_h [aw=wcs`icol'*weight] if sex==0 & samples_gwg & !inlist(csupp,0,1)
matrix dfl [5,1]	=	r(mean)

sum lwage_h [aw=weight] if sex==0 & samples_gwg & !inlist(csupp,0,1)
matrix dfl [5,2]	=	r(mean)

sum lwage_h [aw=weight] if sex==1 & samples_gwg & !inlist(csupp,0,1)
matrix dfl [5,3]	=	r(mean)

forvalues s = 1/5{
if "`group'" == "basic" {
matrix totals`c'`y'[`irow',`nspecif']	=	dfl[`s',2] - dfl[`s',3] //total
}
matrix totals`c'`y'[`irow',`icol']	=	dfl[`s',1] - dfl[`s',3] //unexplained
local irow = `irow' +1
}
matrix drop dfl
drop phat wgt pcs wcs


*------------------------------------------------------------------------------*


** Nopo decomposition

preserve
 nopomatch ``group'N' if samples_gwg,  outcome(wage_h) by(sex2) ///
						fact(weight) sd filename(nopo_w`icol') replace
restore

}


clear
 
forvalues i = 1/7 {
		append using nopo_w`i'
		erase nopo_w`i'.dta
	}
 

mkmat D D0 DF DM DX percM percF sdev, matrix(nopo`c'`y') roweq(controls)
matrix l nopo`c'`y', format(%9.4f) title("Nopo")

forvalues n=1/7 {
matrix totals`c'`y'[`nmethods',`n']	=	nopo`c'`y'[`n',2]
matrix errors`c'`y'[`nmethods',`n']	=	nopo`c'`y'[`n',8]
}

matrix totals`c'`y'[`nmethods',7]	=	nopo`c'`y'[1,1]
matrix l totals`c'`y', format(%9.3f) title(`dowhat')


}

clear


local countries "AT BE BG CZ DE DK EE ES  FI  FR GR HU IT LT LV NL PL PT RO SE SI SK UK"
foreach cc in `countries'{
svmat totals`cc'
}

global names : rownames totalsNL

gen method = ""
foreach c in $names{
local i = `i'+1
quiet replace method = "`c'" if _n==`i'
}

reshape long totals  , i(method) j(ids) string
gen country = substr(ids,1,2)
gen sets	= 	real(substr(ids,3,1))

capture label drop set_s
label define set_s 1 "basic" 2 "ind" 3"ind2" 4 "occ" 5"indocc" 6"ind2occ" 7 "bas2" 8"raw"
label val sets set_s

decode sets, gen(set_s)

save "$data\\gwg_estimates", replace		// intermediate database


*	Completing the data from gwg estimates
*---------------------------------------------------

use "$data\\gwg_estimates", replace

** Feature of interest
gen quintile = 100
foreach i in 25 50 75{
	replace quintile=`i' if strpos(method,"`i'")!=0
}

tab quintile, gen(q)
label var q1 "Q25"
label var q2 "Q50"
label var q3 "Q75"

ren q4 at_mean
label var at_mean "at the mean"

** Methodological decisions

gen heck=0
local listheck "hblin hcott hoaxa hreim hsloc"
foreach m in `listheck' {
replace heck=1 if method=="`m'"
}
replace heck =1 if strpos(method, "hcs")
label var heck "Selection"

gen comm_support = strpos(method,"cs") !=0
replace comm_support = 1 if strpos(method,"nopo")!=0
label var comm_support "Common Support"


capture drop func_form
gen func_form= quintile==100 
replace func_form = 0 if strpos(method,"nopo")!=0 | strpos(method,"dfl")!=0  
label var func_form "Functional form"


** Non-discriminatory wage structure
capture drop wage_str
gen wage_str = substr(method, -4,3)
replace wage_str = "" if strpos(method,"nopo")!=0 | strpos(method,"dfl")!=0  

gen mixed_cf =inlist(wage_str, "cot", "for", "neu", "slo", "rei")
gen female_cf=  wage_str=="bli"


** CONTROLS v 
gen occupa= strpos(set_s,"occ")!=0							// Occupation	
gen industry= strpos(set_s,"ind")!=0						// Industry
gen firm_size= inlist(set_s, "ind2", "ind2occ","bas2")		// Firm size

label var occupa "Occupation"
label var industry "Industry"
label var firm_size "Firm controls"


gen met2=substr(method,1,3)


ren totals gwg
sort  sets method gwg
by 	sets method: gen ranking=_n

save "$data\\data_rankings_2020", replace
