# Supplementary material for: How rankings disguise gender inequality: A comparative analysis of cross-country gender equality rankings based on adjusted wage gaps
Source: PLoS One. 2020 Nov 4;15(11):e0241107. doi: 10.1371/journal.pone.0241107 (PMC7641444; doi:10.1371/journal.pone.0241107)
Supplement: S1 File — (ZIP) [file pone.0241107.s001.zip › GWG_rankings/dofiles/6a_graphs.do]

*-----------------------------------*
*		Graphs for main text		*
*-----------------------------------*

cd "$dofiles"
quiet do paths


** FIGURE 1:

use "$data\\data_rankings_2020", clear

append using "$data\\data_rankings_2020" , gen(old)
preserve 

keep method sets gwg   country
keep if method== "oaxa"
keep if sets ==1 | sets==8

reshape wide gwg, i(country) j(sets)

gen lab_pos = 9
replace lab_pos = 7 if inlist(country,"DK","PL","IT","SI","PT")
replace lab_pos = 3 if inlist(country,"HU","CZ","SE" )
replace lab_pos = 6 if inlist(country,"GR","BG" )
replace lab_pos = 10 if inlist(country,"BE","FR" )

twoway  (scatter gwg8 gwg1 , mlabel(country) mlabvpos(lab_pos)) ///
		(function y=x, range(0 .5) clpat(dash)) , legend(off) ///		
		yscale(range(0 0.5)) ylabel(0.0(0.1)0.5, angle(horizontal)) ytitle(Raw gender wage gap) ///
		xscale(range(0 0.5)) xlabel(0.0(0.1)0.5) xtitle(Adjusted gender wage gap) ///
		scheme(s1mono)  name(gr1, replace)

		
graph export "$graphs\\figure1_2020.wmf", replace
graph export "$graphs\\figure1_2020.png", replace		
		
restore

		
* FIGURE 2:	

use "$data\\data_rankings_2020", clear	
preserve 

keep method sets   ranking country
keep if method== "blin"
keep if sets ==1 | sets==8		

recode sets (1=8) (8=1) 
encode country, gen(cn)
gen labels = string(ranking) + "-" + country

gen lab_pos = 9*(sets==1) + 3 *(sets==8)


local opts ""
forvalues i =1/23{

local line_opts " plot`i'opts(lcolor(gs0) lpattern(dash))"
local opts "`opts' `line_opts'"
}

* An alternative to columns 
xtline ranking, over i(cn) t(sets) ysca(reverse) legend(off)  plotregion(margin(vlarge)) ///
		addplot(scatter ranking sets , mlabel(labels) mlabvpos(lab_pos)  msymbol(circle)) ///
		ytitle("") ylabel(none)  ysize(9) ///
		xtitle(" ") xlabel(1 "Raw GWG" 8 "Adjusted GWG" ) ///
		name(gr12, replace)  scheme(s1mono) `opts'
		
graph export "$graphs\\figure2a_2020.wmf", replace
graph export "$graphs\\figure2a_2020.png"	, replace	

		
restore

* FIGURE 3:	
gen_CEE

ssc install stripplot
label var ranking "Ranking"

global options "over(country) stack vertical xtitle("") ysca(reverse) scheme(s1mono)"
stripplot ranking if east==0 , $options name(west, replace) title("Western Europe") xsize(12) 
stripplot ranking if east==1 , $options name(east, replace) title("Eastern Europe") xsize(12)
graph combine east west, ysize(5) xsize(10) c(1) scheme(s1mono)
graph export "$graphs\figure3_dotplot.wmf", as(eps) replace
graph export "$graphs\figure3_dotplot.png", as(png) replace
