# Supplementary material for: How rankings disguise gender inequality: A comparative analysis of cross-country gender equality rankings based on adjusted wage gaps
Source: PLoS One. 2020 Nov 4;15(11):e0241107. doi: 10.1371/journal.pone.0241107 (PMC7641444; doi:10.1371/journal.pone.0241107)
Supplement: S1 File — (ZIP) [file pone.0241107.s001.zip › GWG_rankings/dofiles/6b_main_reg.do]

*---------------------------*
*		 Regressions
*---------------------------*


capture do paths
use "$data\\data_rankings_2020", clear

capture noisily drop if set_s=="raw"
eststo clear
 

** At the mean
*------------------------------

local sets 	 "occupa industry firm_size"
local wage 	 "mixed_cf female_cf"
local others "comm_support func_form heck"
local ifs  	 at_mean==1 & strpos(method,"jmp")==0  
 

  bys country: eststo,  prefix(ones) : reg ranking  `sets' `wage' `others' if `ifs'  & country<="HU"
  bys country: eststo,  prefix(secs) : reg ranking  `sets' `wage' `others' if `ifs'  &  country>"HU"

local opts1  "label drop(*_cf ) cells(b(fmt(2) star) se(fmt(2) par([ ]))) starlevels(* .1 ** .05 *** .01)"
local opts2  "varl(_cons Constant)  stats(r2 N) "
estout   ones* using tab1_after.xls, `opts1' `opts2' replace 
estout   secs* using tab1_after.xls, `opts1' `opts2' append


foreach var in  occupa industry firm_size comm_support func_form heck{
quiet estimates table ones* secs* , keep(`var') se
matrix b= r(coef)
mat `var' = J(23,5,.)

forvalues i = 1(2)45{
local h = `i' +1
local j = floor(`i'/2)+1
mat `var'[`j',1]=b[1,`i']
mat `var'[`j',2]=b[1,`h']
mat `var'[`j',3]=sqrt(b[1,`h'])
mat `var'[`j',4]=b[1,`i'] + 1.96*sqrt(b[1,`h'])
mat `var'[`j',5]=b[1,`i'] - 1.96*sqrt(b[1,`h'])
}


mat colnames `var' = b var se ul ll
mat rownames `var' = AT BE BG CZ DE DK EE ES FI FR GR HU IT LT LV NL PL PT RO SE SI SK UK

}


 
coefplot (matrix(func_form[.,1]), ci((func_form[.,5] func_form[.,4])) )  ///
		 (matrix(heck[.,1]), ci((heck[.,5] heck[.,4]))  )  ///
		 (matrix(comm_support[.,1]), ci((comm_support[.,5] comm_support[.,4]))  )  , ///
		 scheme(s1mono) ysize(8) xline(0)  ytitle("") name(gr1, replace) ///
		 legend(order(2 "Functional form" 4 "Selection" 6 "Common support") r(1) ///
		 reg(lcolor(none)) size(medsmall))  	 

graph export "$graphs\coefplot1_2020.emf" , as(eps) replace
graph export "$graphs\coefplot1_2020.png" , as(png) replace
		 
coefplot (matrix(occupa[.,1]), ci((occupa[.,5] occupa[.,4])) )  ///
		 (matrix(industry[.,1]), ci((industry[.,5] industry[.,4]))  )  ///
		 (matrix(firm_size[.,1]), ci((firm_size[.,5] firm_size[.,4]))  )  , ///
		 scheme(s1mono) ysize(8) xline(0)  ytitle("") name(gr2, replace) ///
		 legend(order(2 "Occupation" 4 "Industry" 6 "Firm size") r(1) ///
		 reg(lcolor(none)) size(medsmall))  	 

graph export "$graphs\coefplot2_2020.emf" , as(eps) replace
graph export "$graphs\coefplot2_2020.png" , as(png) replace


** At different quartiles
*----------------------------------

 

local sets 		"occupa industry firm_size"
local wage 		"mixed_cf female_cf"
local qs 		"q1 q2 q3"
local ifs		"heck ==0 & comm_support ==0"
 
 
quiet bys country: eststo,  prefix(qone) : reg ranking  `sets' `wage' `qs' if `ifs'  & country<="HU"
quiet bys country: eststo,  prefix(qsec) : reg ranking  `sets' `wage' `qs' if `ifs'  &  country>"HU"

local opts1  "label drop(*_cf ) cells(b(fmt(2) star) se(fmt(2) par([ ]))) starlevels(* .1 ** .05 *** .01)"
local opts2  "varl(_cons Constant)  stats(r2 N) "
estout   ones* using tab2.xls, `opts1' `opts2' replace 
estout   secs* using tab2.xls, `opts1' `opts2' append


 
foreach var in  q1 q2 q3{
quiet estimates table qone* qsec*, keep(`var') se
matrix b= r(coef)
mat `var' = J(23,5,.)

forvalues i = 1(2)45{
local h = `i' +1
local j = floor(`i'/2)+1
mat `var'[`j',1]=b[1,`i']
mat `var'[`j',2]=b[1,`h']
mat `var'[`j',3]=sqrt(b[1,`h'])
mat `var'[`j',4]=b[1,`i'] + 1.96*sqrt(b[1,`h'])
mat `var'[`j',5]=b[1,`i'] - 1.96*sqrt(b[1,`h'])
}


mat colnames `var' = b var se ul ll
mat rownames `var' = AT BE BG CZ DE DK EE ES FI FR GR HU IT LT LV NL PL PT RO SE SI SK UK

}


coefplot (matrix(q1[.,1]), ci((q1[.,5] q1[.,4])) )  ///
		 (matrix(q2[.,1]), ci((q2[.,5] q2[.,4]))  )  ///
		 (matrix(q3[.,1]), ci((q3[.,5] q3[.,4]))  )  , ///
		 scheme(s1mono) ysize(8) xline(0)  ytitle("") name(gr3, replace) ///
		 legend(order(2 "Q1" 4 "Q2" 6 "Q3") r(1) ///
		 reg(lcolor(none)) size(medsmall)) 
		 
graph export "$graphs\coefplot3_2020.eps" , as(eps) replace
graph export "$graphs\coefplot3_2020.png" , as(png) replace


graph combine gr1 gr2 gr3, r(1) scheme(s1mono) xsize(9)
graph export "$graphs\coefplotcomb_2020.eps" , as(eps) replace
graph export "$graphs\coefplotcomb_2020.png" , as(png) replace


** Saving the results
* In case we want to use coefficients somewhere else. 

clear
mat all_cc = heck[1...,1], func_form[1...,1], comm_support[1...,1], firm_size[1...,1], ///
			   industry[1...,1], occupa[1...,1], q1[1...,1], q2[1...,1],  q3[1...,1]

mat all_se = heck[1...,3], func_form[1...,3], comm_support[1...,3], firm_size[1...,3], ///
			   industry[1...,3], occupa[1...,3], q1[1...,3], q2[1...,3],  q3[1...,3]
			   
mat all_mat = all_cc,all_se			   
clear
svmat all_mat , name(v)
ren (v1-v9)(heck func_form comm_supp firm_size industry occupa q1 q2 q3)
ren (v10-v18)(heck_se func_form_se comm_supp_se firm_size_se industry_se occupa_se q1_se q2_se q3_se)

gen country = ""
local j =0 
foreach vv in AT BE BG CZ DE DK EE ES FI FR GR HU IT LT LV NL PL PT RO SE SI SK UK{
	local ++j
	quiet replace country = "`vv'" if _n==`j'
}

save "$data\coeffs", replace
