# Supplementary material for: How rankings disguise gender inequality: A comparative analysis of cross-country gender equality rankings based on adjusted wage gaps
Source: PLoS One. 2020 Nov 4;15(11):e0241107. doi: 10.1371/journal.pone.0241107 (PMC7641444; doi:10.1371/journal.pone.0241107)
Supplement: S1 File — (ZIP) [file pone.0241107.s001.zip › GWG_rankings/dofiles/7_wta_regs.do]

*-------------------------------------------*
*		Correlating with deficiencies		*
*-------------------------------------------*

capture do paths
use "$data\\data_rankings_plos", clear

capture noisily drop if set_s=="raw"

merge m:1 country using "$data\lfs_vars" , gen(mm2)
drop if mm2 ==2 			// the same countries that we drop from SILC
capture drop mm2


* Descriptives by country
*---------------------------------------

estpost  tabstat ss2 care flex , by(country)
mat main_cols = e(ss2)',e(care)', e(flex)'
mat main_cols = main_cols[1..23,.]

mat colnames main_cols = Segmentation "Problems w/caring" "Problems w/flexibility"

putexcel set "$logs\descriptive_deficiency.xlsx" , replace
putexcel  A1 = matrix(main_cols) , names nformat(#.000)
putexcel close

** Computing the final variables
*--------------------------------------

replace ss3 = . if ss3<0
corr ss2 ss3
foreach var in ss2 ss3 care flex{
	sum `var'
	gen `var'_norm = (`var'-`r(min)') / (`r(max)' -`r(min)')
}


gen non_p =  method== "nopo" | strpos(method, "dfl")!=0
// reverse of func_form 

global methods    "heck non_p q1 q3 occupa industry firm_size"
global deficiency "ss2 care flex" 
global def_norm   "ss2_norm care_norm flex_norm" 
		
capture postclose asia

postfile asia str20(method deficiency) c_intercept p_intercept c_interaction p_interaction using "$data\coeffs_def.dta", replace

replace care = . if care ==0
 
foreach method in $methods  {
	foreach deficiency in $deficiency $def_norm  {
		quiet mixed ranking  ib0.`method'##c.`deficiency' || country : ,  vce(cluster country)

		post asia ("`method'")  ("`deficiency'") (el(r(table),1,2)) (el(r(table),4,2)) ///
			(el(r(table),1,5)) (el(r(table),4,5))
			
	}
}

postclose asia

use "$data\coeffs_def.dta", clear

gen norm = strpos(deficiency,"norm")!=0

replace deficiency = substr(deficiency, 1, strpos(deficiency,"_")-1) if  norm

recode p_intercept 		(0/0.15000 = 1) (0.15001/1 = 0), gen(sig_intercept)
recode p_interaction  	(0/0.15000 = 1) (0.15001/1 = 0), gen(sig_interaction)
tab sig_intercept sig_interaction if norm


replace method="selection" 	 if method=="heck"
replace method="segregation" if inlist(method,"occupa" , "industry" , "firm_size")
replace method="model"	 	 if method=="non_p"


** Figure 5
*--------------------------------------

set scheme burd

global sig " sig_interaction ==1 & sig_intercept==1 &  norm"

global care_selection "(scatter c_intercept c_interaction if deficiency == "care" & method=="selection" & $sig, msymbol(O) mcolor(green) ) "
global flex_selection "(scatter c_intercept c_interaction if deficiency == "flex" & method=="selection" & $sig, msymbol(O) mcolor(red) ) "
global segregation_selection "(scatter c_intercept c_interaction if deficiency == "ss2" & method=="selection" & $sig, msymbol(O) mcolor(orange)  ) "

global care_segregation "(scatter c_intercept c_interaction if deficiency == "care" & method=="segregation" & $sig, msymbol(S) mcolor(green) ) "
global flex_segregation "(scatter c_intercept c_interaction if deficiency == "flex" & method=="segregation" & $sig, msymbol(S) mcolor(red) ) "
global segregation_segregation "(scatter c_intercept c_interaction if deficiency == "ss2" & method=="segregation" & $sig, msymbol(S) mcolor(orange)  ) "

global care_nonparametric "(scatter c_intercept c_interaction if deficiency == "care" & method=="model" & $sig, msymbol(T) mcolor(green) ) "
global flex_nonparametric "(scatter c_intercept c_interaction if deficiency == "flex" & method=="model" & $sig, msymbol(T) mcolor(red) ) "
global segregation_nonparametric "(scatter c_intercept c_interaction if deficiency == "ss2" & method=="model" & $sig, msymbol(T) mcolor(orange)  ) "


twoway 	(scatter c_intercept c_interaction if norm) ///
		$care_selection 	///
		$flex_selection 	///
		$segregation_selection ///
		$care_segregation 	///
		$flex_segregation 	///
		$segregation_segregation ///
		$care_nonparametric	///
		$flex_nonparametric 	///
		$segregation_nonparametric ///
		, yline(0) xline(0)    		///
		xtitle("{&beta}{sub:1,md} - relevance of given deficiency") ///
		ytitle("{&beta}{sub:1,m} - rankings adjusting - rankings unadjusting"  "(for a given deficiency)")  		///
		legend(region(lcolor(none)) order(1 "insignificant" - "significant correlation w/ problems w/ caring" - "method sensitive to ... " 2 "... selection" 5 "... segmentation" 8 "... similarity" ///
		- "significant correlation w/ problems w/ flexibility" - "method sensitive to ... " 3 "... selection" 6 "... segmentation" 9 "... similarity"  ///
		- "significant correlation w/ segmentation " - "method sensitive to ... " 4 "... selection" 7 "... segmentation" 10 "... similarity" ) col(1) pos(2) ring(0) size(tiny)) 
 
		graph export "$graphs\figure5.png", replace
				graph export "$graphs\figure5.eps", replace
