# Supplementary material for: How rankings disguise gender inequality: A comparative analysis of cross-country gender equality rankings based on adjusted wage gaps
Source: PLoS One. 2020 Nov 4;15(11):e0241107. doi: 10.1371/journal.pone.0241107 (PMC7641444; doi:10.1371/journal.pone.0241107)
Supplement: S1 File — (ZIP) [file pone.0241107.s001.zip › GWG_rankings/dofiles/paths.do]

/*==============================================
			Paths
===============================================*/


capture di a

if _rc!=0{

scalar a =1

global dofiles	"`c(pwd)'"

global graphs	"$dofiles\..\graphs"
global logs		"$dofiles\..\logs"
global data		"$dofiles\..\data"
global srcdata 	"\\monster\DATA\__Data\EU_SILC\original data\cross_sectional_2017"
global tmpdata 	"E:\SILC"

global data_lfs  "C:\data\EU-LFS\02_Ready"
global data_ewcs "C:\data\Eurofund\02_ready\EWCS"


di "Paths & globals loaded"


program def gen_CEE
capture drop east 			// Short program to create a dummy
gen east = 0 
foreach cc in BG CZ EE HU LT LV PL RO SI SK{

quiet replace east = 1 if   country =="`cc'"
}

 end

 
** Other programs
*ssc install stripplot
*ssc install duncan

}
